# Supplementary material for: Motor Imagery Training Is Beneficial for Motor Memory of Upper and Lower Limb Tasks in Very Old Adults
Source: Int J Environ Res Public Health. 2023 Feb 17;20(4):3541. doi: 10.3390/ijerph20043541 (PMC9963345; doi:10.3390/ijerph20043541)
Supplement: Supplementary file 1 [file ijerph-20-03541-s001.zip]

Archive with 1 entries (1 files):
- ijerph-2175571-supplementary.pdf
